# Supplementary material for: Tuberculosis screening and care delivery in pregnant and postpartum persons living with HIV in Botswana
Source: PLOS Glob Public Health. 2026 Jan 12;6(1):e0005784. doi: 10.1371/journal.pgph.0005784 (PMC12795370; doi:10.1371/journal.pgph.0005784)
Supplement: S1 Data — (XLSX) [file pgph.0005784.s001.xlsx]

## Sheet: Data
Participant #	Age at enrollment (years)	Gravidity	ART during pregnancy	ART exposure during pregnancy (weeks)	ART initiated prior to conception (0= no, 1=yes)	CD4 count	HIV RNA level <400 copies/mL (0=no, 1=yes)	Number of persons in household	History of TB	History of TPT	Completion of TPT	Household contact with TB in the last 12 months
1	34	3	Dolutegravir-Lamivudine-Tenofovir	37.9	1	1369	1	4	No	Yes	Yes	No
2	30	1	Dolutegravir-Lamivudine-Tenofovir	38.4	1			2	No	No		No
3	30	2	Dolutegravir-Lamivudine-Tenofovir	40.7	1	869	1	2	No	No		No
4	37	4	Dolutegravir-Lamivudine-Tenofovir	36.3	1	824	1	4	No	No		No
5	32	3	Dolutegravir-Lamivudine-Tenofovir	18.6	0	241	1	1	No	No		No
6	33	3	Dolutegravir-Lamivudine-Tenofovir	40.6	1	552	1	3	No	No		No
7	38	3	Dolutegravir-Lamivudine-Tenofovir	39.7	1	240	1	3	No	No		No
8	28	3	Dolutegravir-Emtricitabine-Tenofovir	38.6	1	504	1	4	No	No		No
9	42	5	Efavirenz-Abacavir-Lamivudine	30	1	660	1	2	Yes	No		No
10	26	3	Dolutegravir-Lamivudine-Tenofovir	39	1	802	1	2	No	No		No
11	30	2	Dolutegravir-Lamivudine-Tenofovir	39	1	396	1	3	No	No		No
12	32	3	Dolutegravir-Lamivudine-Tenofovir	37.1	1	763	1	3	No	No		Yes (sibling)
13	38	4	Dolutegravir-Lamivudine-Tenofovir	41.1	1	539	1	4	No	No		No
14	32	4	Dolutegravir-Lamivudine-Tenofovir	39.9	1	439	1	2	No	No		No
15	43	4	Dolutegravir-Lamivudine-Tenofovir	36	1	348	1	3	No	Yes	Yes	No
16	34	6	Dolutegravir-Lamivudine-Tenofovir	33.6	1	570	1	2	No	No		No
17	39	4	Dolutegravir-Lamivudine-Tenofovir	38.7	1	695	1	4	No	No		No
18	28	2	Dolutegravir-Lamivudine-Tenofovir	22.4	0	319	0	1	No	No		No
19	36	3	Dolutegravir-Lamivudine-Tenofovir	36.6	1	2167	1	2	No	Yes	Yes	No
20	26	3	Dolutegravir-Lamivudine-Tenofovir	39.6	1	567	1	1	No	Yes	No	No
21	28	3	Dolutegravir-Lamivudine-Tenofovir	36.9	1	746	1	3	No	No		No
22	31	3	Dolutegravir-Lamivudine-Tenofovir	38.9	1	551	1	4	No	No		No
23	30	3	Dolutegravir-Lamivudine-Tenofovir	38.4	1	776	1	2	No	No		No
24	35	1	Dolutegravir-Lamivudine-Tenofovir	33.9	1	578	1	2	No	No		No
25	27	2	Dolutegravir-Lamivudine-Tenofovir	37.3	1	730	1	2	No	No		No
26	30	2	Dolutegravir-Lamivudine-Tenofovir	41.3	1	686	1	7	No	No		Yes (grandmother)
27	34	5	Dolutegravir-Lamivudine-Tenofovir	41.7	1	853	1	4	No	No		No
28	26	1	Dolutegravir-Lamivudine-Tenofovir	40.6	1	801	1	1	No	Yes	No	No
29	32	5	Dolutegravir-Lamivudine-Tenofovir	39.3	1	725	1	4	No	No		Yes (cousin)
30	35	3	Dolutegravir-Lamivudine-Tenofovir	40.6	1	627	1	3	No	No		No
31	32	2	Dolutegravir-Lamivudine-Tenofovir	38.6	1		0	10	No	No
32	40	5	Dolutegravir-Lamivudine-Tenofovir	39.4	1	563	1	3	No	Yes	Yes	No
33	29	1	Dolutegravir-Lamivudine-Tenofovir	41	1	273	0	8	No	No		No
34	23	2	Dolutegravir-Abacavir-Tenofovir	24.1	0	967	1	5	No	No		No
35	24	1	Dolutegravir-Lamivudine-Tenofovir	25.4	0	582	1	3	No	No		No
36	27	3	Dolutegravir-Lamivudine-Tenofovir	26.9	0	342	1	2	No	No		No
37	42	4	Dolutegravir-Lamivudine-Tenofovir	39.9	1	392	1	4	No	No		No
38	27	2	Dolutegravir-Lamivudine-Tenofovir	15	0		0	4	No	No		No
39	45	10	Dolutegravir-Lamivudine-Tenofovir	31.9	1	970	1	3	No	Yes	Yes	No
40	36	3	Dolutegravir-Lamivudine-Tenofovir	40.3	1	250	1	1	No	Yes	Yes	No
41	34	3	Dolutegravir-Lamivudine-Tenofovir	36.9	1	660	1	2	No	Yes	Yes	No
42	34	3	Dolutegravir-Lamivudine-Tenofovir	40	1	469	1	4	No	No		No
43	32	4	Dolutegravir-Lamivudine-Tenofovir	38.7	1	1058	1	2	No	No		No
44	38	3	Dolutegravir-Lamivudine-Tenofovir	41	1	1006	1	6	No	Yes	Yes	No
45	43	3	Dolutegravir-Lamivudine-Tenofovir	38	1	558	1	2	No	No		No
46	43	8	Dolutegravir-Lamivudine-Tenofovir	43.1	1	250	1	4	No	No		No
47	28	1	Dolutegravir-Lamivudine-Tenofovir	39.4	1	991	1	2	No	No		No
48	43	3	Dolutegravir-Lamivudine-Tenofovir	37.4	1	624	1	2	No	No		No
49	40	3	Dolutegravir-Lamivudine-Tenofovir	37.4	1	1410	1	2	No	Yes	Yes	No
50	30	4	Dolutegravir-Lamivudine-Tenofovir	40.1	1	918	1	2	No	No		No
51	37	3	Dolutegravir-Lamivudine-Tenofovir	36.7	0	406	1	4	No	Yes	No	No
52	20	2	Dolutegravir-Lamivudine-Tenofovir	36.6	1	877	1	12	No	No		No
53	28	2	Dolutegravir-Lamivudine-Tenofovir	39	1	807	1	3	No	No		No
54	33	2	Dolutegravir-Lamivudine-Tenofovir	36.6	1	703	1	3	No	No		No
55	31	3	Dolutegravir-Lamivudine-Tenofovir	42.6	1	606	1	3	No	No
56	36	5	Dolutegravir-Emtricitabine-Tenofovir	6.9	0	122	1	2	No	No		No
57	29	5	Dolutegravir-Lamivudine-Tenofovir	39.9	1	1163	1	1	No	No		No
58	25	1	Dolutegravir-Lamivudine-Tenofovir	20.1	0	119	1	2	No	No		No
59	32	2	Dolutegravir-Lamivudine-Tenofovir	11.1	0	186	0	1	No	Yes	Yes	No
60	39	3	Dolutegravir-Lamivudine-Tenofovir	41.9	1	1032	1	3	No	Yes	No	No
61	38	2	Dolutegravir-Lamivudine-Tenofovir	41.4	1	424	1	3	No	No		No
62	30	2	Dolutegravir-Lamivudine-Tenofovir	38.6	1	560	1	3	No	Yes	Yes	No
63	31	5	Dolutegravir-Lamivudine-Tenofovir	33.4	1	790	1	4	No	Yes	Yes	No
64	21	2	Dolutegravir-Lamivudine-Tenofovir	40.3	1	1665	1	6	No	No		No
65	23	1	Dolutegravir-Lamivudine-Tenofovir	39.6	1	740	1	4	No	No		No
66	38	3	Dolutegravir-Lamivudine-Tenofovir	40	1		1	4	No	Yes	Yes	No
67	31	2	Dolutegravir-Lamivudine-Tenofovir	39.4	1	849	1	2	No	No		No
68	43	4	Dolutegravir-Lamivudine-Tenofovir	23.4	0	615	1	2	No	No		No
69	23	1	Dolutegravir-Lamivudine-Tenofovir	40.1	1	497	1	2	No	Yes	Yes	No
70	39	3	Dolutegravir-Lamivudine-Tenofovir	39.9	1	452	1	1	No	No		No
71	33	7	Dolutegravir-Lamivudine-Tenofovir	38.7	1	498	1		No	No		No
72	28	3	Dolutegravir-Lamivudine-Tenofovir	37.7	1	579	1	2	No	No		No
73	21	1	Dolutegravir-Lamivudine-Tenofovir	39.7	1	564	1	2	No	No		No
74	35	2	Dolutegravir-Lamivudine-Tenofovir	33.9	1	593	1	1	No	Yes	Yes	No
75	31	3	Dolutegravir-Lamivudine-Tenofovir	38.4	1	727	1	6	No	No		No
76	36	2	Dolutegravir-Lamivudine-Tenofovir	39.9	1	522	1	7	No	No		No
77	30	3	Dolutegravir-Lamivudine-Tenofovir	39.6	1	1275	1	5	No	No		No
78	24	1	Dolutegravir-Lamivudine-Tenofovir	33	0	309	1	2	No	No		No
79	34	1	Dolutegravir-Lamivudine-Tenofovir	19	0	716	1	2	No	No		No
80	26	3	Dolutegravir-Lamivudine-Tenofovir	34.6	1	626	1	4	No	Yes	Yes	No
81	37	7	Dolutegravir-Lamivudine-Tenofovir	37.1	1	1318	1	11	No	No		No
82	24	1	Dolutegravir-Lamivudine-Tenofovir	39.7	1	759	1	2	No	No		No
83	28	2	Dolutegravir-Lamivudine-Tenofovir	37.1	1		1		No	No		No
84	31	3	Dolutegravir-Lamivudine-Tenofovir	36	1	630	1	2	No	No		No
85	22	1	Dolutegravir-Lamivudine-Tenofovir	37.6	1	1052	1	6	No	No		No
86	24	1	Dolutegravir-Lamivudine-Tenofovir	41	1	707	1	8	No	No		No
87	23	1	Dolutegravir-Lamivudine-Tenofovir	39.7	1	833	1	2	Yes	No		No
88	26	1	Dolutegravir-Lamivudine-Tenofovir	35	1	713	1	3	No	No		No
89	29	3	Dolutegravir-Lamivudine-Tenofovir	38.7	1	468	1	5	No	No		No
90	43	4	Dolutegravir-Lamivudine-Tenofovir	37.7	1	1055	1	2	No	No		No
91	45	7	Dolutegravir-Lamivudine-Tenofovir	39.9	1	968	1	4	No	Yes	Yes	No
92	25	2	Dolutegravir-Lamivudine-Tenofovir	38.3	1	921	1	3	No	No		No
93	39	4	Dolutegravir-Lamivudine-Tenofovir	36.9	1	670	1	3	No	No		No
94	29	3	Dolutegravir-Lamivudine-Tenofovir	40.1	1	835	1		No	No		No
95	37	4	Dolutegravir-Lamivudine-Tenofovir	37	1	536	1	3	No	Yes	Yes	No

## Sheet: Data Dictionary
Field	Format	Values
Age at enrollment (years)	Num
Gravidity	Num
Antiretroviral treatment (ART) during pregnancy	Char
ART exposure during pregnancy (weeks)	Num
ART initiated prior to conception	Num	0= no, 1=yes
CD4 count (cells/mm3)	Num
HIV RNA level <400 copies/mL	Num	0= no, 1=yes
Number of persons in household	Num
History of TB	Char
History of TB preventative therapy (TPT)	Char
Completion of TB preventative therapy (TPT)	Char
Household contact with TB in the last 12 months	Char
